# Supplementary material for: Taxonomic integrative and phylogenetic identification of the first recorded Triatoma rubrofasciata in Zhangzhou, Fujian Province and Maoming, Guangdong Province, China
Source: Infect Dis Poverty. 2019 Aug 13;8:70. doi: 10.1186/s40249-019-0579-8 (PMC6693202; doi:10.1186/s40249-019-0579-8)
Supplement: Supplementary file 2 — Table S1. Genetic distance table for 16S rRNA sequences used in Fig. 4. Standard error estimates were shown above the diagonal. Analyses were conducted using the Kimura 2-Parameter model. (XLSX 26 kb) [file 40249_2019_579_MOESM2_ESM.xlsx]

## Sheet: Sheet1
Table S1. Genetic distance table for 16S rRNA sequences used in Fig. 4. Standard error estimates were shown above the diagonal. Analyses were conducted using the Kimura 2-Parameter model.
Samples	1	2	3	4	5	6	7	8	9	10	11	12	13	14	15	16	17	18	19	20	21	22	23	24	25	26	27	28	29	30	31	32	33	34	35	36	37
1. Triatoma rubrofasciata from GDZJ, China (MG674717)		0	0	0	0	0.00256086	0.0157109	0.0165942	0.0173446	0.0163995	0.0166338	0.0169496	0.0175365	0.0170419	0.0171411	0.0174767	0.0186392	0.0187156	0.0179071	0.017869	0.0169812	0.0174966	0.0166434	0.0173611	0.0174165	0.01641	0.0176827	0.0186319	0.0182172	0.019491	0.019491	0.0182823	0.0178728	0.0180091	0.0182898	0.0183709	0.0244607
2. Triatoma rubrofasciata from GDFS, China (KY420176)	0		0	0	0	0.00256086	0.0157109	0.0165942	0.0173446	0.0163995	0.0166338	0.0169496	0.0175365	0.0170419	0.0171411	0.0174767	0.0186392	0.0187156	0.0179071	0.017869	0.0169812	0.0174966	0.0166434	0.0173611	0.0174165	0.01641	0.0176827	0.0186319	0.0182172	0.019491	0.019491	0.0182823	0.0178728	0.0180091	0.0182898	0.0183709	0.0244607
3. Triatoma rubrofasciata from GDMM, China (MK601646)	0	0		0	0	0.00256086	0.0157109	0.0165942	0.0173446	0.0163995	0.0166338	0.0169496	0.0175365	0.0170419	0.0171411	0.0174767	0.0186392	0.0187156	0.0179071	0.017869	0.0169812	0.0174966	0.0166434	0.0173611	0.0174165	0.01641	0.0176827	0.0186319	0.0182172	0.019491	0.019491	0.0182823	0.0178728	0.0180091	0.0182898	0.0183709	0.0244607
4. Triatoma rubrofasciata from FJZZ, China (MK601647)	0	0	0		0	0.00256086	0.0157109	0.0165942	0.0173446	0.0163995	0.0166338	0.0169496	0.0175365	0.0170419	0.0171411	0.0174767	0.0186392	0.0187156	0.0179071	0.017869	0.0169812	0.0174966	0.0166434	0.0173611	0.0174165	0.01641	0.0176827	0.0186319	0.0182172	0.019491	0.019491	0.0182823	0.0178728	0.0180091	0.0182898	0.0183709	0.0244607
5. Triatoma rubrofasciata from TW, China (KP899112)	0	0	0	0		0.00256086	0.0157109	0.0165942	0.0173446	0.0163995	0.0166338	0.0169496	0.0175365	0.0170419	0.0171411	0.0174767	0.0186392	0.0187156	0.0179071	0.017869	0.0169812	0.0174966	0.0166434	0.0173611	0.0174165	0.01641	0.0176827	0.0186319	0.0182172	0.019491	0.019491	0.0182823	0.0178728	0.0180091	0.0182898	0.0183709	0.0244607
6. Triatoma rubrofasciata from Vietnam (HQ337019)	0.00259741	0.00259741	0.00259741	0.00259741	0.00259741		0.016168	0.0169832	0.0176587	0.0168283	0.0170282	0.0173596	0.0179469	0.0175237	0.0174855	0.017886	0.0189942	0.0190676	0.0183098	0.0182223	0.0173824	0.0178007	0.0170505	0.0177317	0.017807	0.016795	0.0180895	0.0189511	0.0185602	0.0198696	0.0198696	0.0187217	0.0182058	0.0182481	0.0185035	0.0186214	0.0247199
7. Triatoma longipennis from Mexico (KC249033)	0.0940741	0.0940741	0.0940741	0.0940741	0.0940741	0.0970862		0.0116359	0.0168695	0.00897688	0.0151707	0.0163346	0.0164586	0.0156243	0.0163891	0.0160941	0.0163329	0.0159178	0.0164259	0.0172989	0.0160414	0.0173765	0.0151341	0.0166991	0.0164536	0.0103991	0.0166541	0.0190717	0.0156361	0.0186121	0.0186121	0.0167691	0.0171484	0.0167118	0.0177689	0.0176503	0.021553
8. Triatoma dimidiata from Belize (KC249002)	0.0942928	0.0942928	0.0942928	0.0942928	0.0942928	0.0973231	0.0480289		0.0145995	0.0116643	0.0144798	0.0151017	0.0160586	0.0136103	0.0153798	0.0164971	0.0145364	0.0139632	0.0168423	0.0159478	0.0160866	0.0158043	0.0143944	0.0150312	0.016675	0.01142	0.0170825	0.017194	0.013668	0.0175234	0.0175234	0.0161406	0.0161243	0.0164483	0.0156116	0.015397	0.0209501
9. Triatoma tibiamaculata from Brazil (KC249081)	0.106287	0.106287	0.106287	0.106287	0.106287	0.109364	0.093905	0.0792801		0.0182187	0.0159425	0.015767	0.0175515	0.0170485	0.0146283	0.0165569	0.0165421	0.0158525	0.0168124	0.0168562	0.0156872	0.0179505	0.0160424	0.0146283	0.0162387	0.016529	0.0164638	0.0171388	0.0154526	0.0172493	0.0172493	0.0138719	0.0170294	0.0125593	0.0141657	0.0160236	0.0224741
10. Triatoma recurva from USA (FJ230417)	0.0971985	0.0971985	0.0971985	0.0971985	0.0971985	0.100238	0.0317767	0.0481626	0.106105		0.0148677	0.0166653	0.0188072	0.0163163	0.0172235	0.016425	0.017099	0.0167385	0.0167368	0.0177906	0.0166755	0.0176382	0.0157879	0.0168571	0.0174647	0.0106079	0.0177848	0.0198585	0.0163848	0.0189996	0.0189996	0.0187217	0.0178693	0.0180456	0.0182086	0.0190808	0.022031
11. Triatoma protracta from USA (FJ230442)	0.106614	0.106614	0.106614	0.106614	0.106614	0.109681	0.0852233	0.0794151	0.0945284	0.0794503		0.0165957	0.0177961	0.0166917	0.0160613	0.0173928	0.017798	0.0172989	0.0177274	0.0174615	0.0160767	0.0170783	0.0169077	0.0159258	0.0174336	0.0155013	0.0179717	0.019128	0.0169501	0.0189081	0.0189081	0.0158745	0.0179858	0.0162677	0.018158	0.0168772	0.0216402
12. Triatoma brasiliensis from Brazil (KC248985)	0.112864	0.112864	0.112864	0.112864	0.112864	0.11598	0.0973567	0.0884333	0.0891365	0.0973567	0.106586		0.0167737	0.0133088	0.0107684	0.0106085	0.0118235	0.0117906	0.010955	0.00727489	0.0110891	0.0154029	0.00643927	0.0107684	0.0111469	0.0154303	0.0115325	0.0133442	0.0122909	0.0139105	0.0139105	0.0125844	0.00721413	0.0160428	0.0143033	0.0164894	0.0204876
13. Triatoma bruneri from Cuba (KC248989)	0.112584	0.112584	0.112584	0.112584	0.112584	0.115719	0.0937238	0.0909227	0.103165	0.112109	0.106832	0.101245		0.0171115	0.0178603	0.0194769	0.0174453	0.0168568	0.0198209	0.0170568	0.0163316	0.0172491	0.0166468	0.0178603	0.0191235	0.0187562	0.0183915	0.0194727	0.0163875	0.0210566	0.0210566	0.0155597	0.0182567	0.0173359	0.0158735	0.017613	0.0236344
14. Triatoma vitticeps from Brazil (KC249085)	0.115771	0.115771	0.115771	0.115771	0.115771	0.118906	0.0911804	0.0766965	0.100678	0.0912502	0.100751	0.0655514	0.109941		0.0154544	0.0151389	0.0159859	0.0161403	0.0156328	0.0138346	0.0149425	0.0159427	0.0141675	0.0154544	0.0154479	0.0148112	0.0145621	0.016636	0.0157597	0.0166417	0.0166417	0.015499	0.0142831	0.0166255	0.0163026	0.0182866	0.020824
15. Triatoma williami from Brazil (KC249089)	0.113184	0.113184	0.113184	0.113184	0.113184	0.116309	0.100801	0.0917895	0.0803766	0.103877	0.103633	0.0431193	0.110567	0.0832363		0.0104162	0.0128723	0.012279	0.0106231	0.0104686	0.00862974	0.0157588	0.0111399	0.00244293	0.010075	0.0165893	0.0103314	0.0103654	0.012703	0.0117877	0.0117877	0.0103014	0.0106113	0.0161577	0.0177153	0.0172179	0.0207811
16. Triatoma rubrovaria from Argentina (KC249065)	0.121845	0.121845	0.121845	0.121845	0.121845	0.12498	0.10019	0.103136	0.0980167	0.0971685	0.115453	0.0455192	0.125397	0.0828072	0.0457931		0.0117451	0.0124503	0.00241288	0.0102174	0.0102243	0.0163918	0.0105033	0.0109135	0.0045874	0.0159304	0.0057711	0.013168	0.0128701	0.0133518	0.0133518	0.0129708	0.0104703	0.0167989	0.015215	0.0175316	0.0207859
17. Triatoma platensis from Argentina (KC249046)	0.134392	0.134392	0.134392	0.134392	0.134392	0.137597	0.10019	0.0854571	0.0977119	0.106531	0.121371	0.0567241	0.10956	0.0921866	0.0655514	0.0567241		0.00356073	0.0120992	0.0123856	0.0125304	0.0157623	0.0111684	0.0128723	0.0112378	0.0156648	0.0122323	0.0147851	0.00502352	0.0145218	0.0145218	0.0137724	0.0124044	0.0172754	0.0152829	0.0174161	0.0208782
18. Triatoma infestans from Argentina (KC249019)	0.134392	0.134392	0.134392	0.134392	0.134392	0.137597	0.0941654	0.0795573	0.0916878	0.100396	0.115217	0.0567241	0.103424	0.0921866	0.0597876	0.0624222	0.00522198		0.012749	0.0123231	0.0124618	0.0159724	0.0111721	0.012279	0.0119864	0.0157925	0.0128041	0.0146645	0.00373886	0.0144559	0.0144559	0.0130831	0.0123023	0.0167436	0.0160255	0.0171606	0.0206422
19. Triatoma circummaculata from Brazil (KC248993)	0.12498	0.12498	0.12498	0.12498	0.12498	0.128134	0.103229	0.106184	0.101084	0.10019	0.118559	0.048297	0.128602	0.0857834	0.04861	0.00260417	0.0595651	0.0652958		0.0105656	0.0105842	0.0167014	0.0108094	0.0110964	0.00508392	0.0163467	0.00623762	0.01339	0.0132174	0.0136415	0.0136415	0.013334	0.0108115	0.0169936	0.0156083	0.0179563	0.0211369
20. Triatoma sherlocki from Brazil (KC249068)	0.12203	0.12203	0.12203	0.12203	0.12203	0.125185	0.106287	0.0942442	0.101084	0.109364	0.115652	0.021082	0.103745	0.0712056	0.0404737	0.0428767	0.0595651	0.0595651	0.04567		0.0103043	0.0152965	0.00820132	0.0110518	0.0107034	0.0167127	0.0103061	0.012728	0.0128409	0.0139735	0.0139735	0.0110617	0.00562303	0.0161041	0.0148925	0.0177547	0.0212788
21. Triatoma costalimai from Brazil (KC248998)	0.112767	0.112767	0.112767	0.112767	0.112767	0.115873	0.0942442	0.0943356	0.0890248	0.0972563	0.103275	0.0457356	0.0949491	0.079933	0.0294253	0.04283	0.0566833	0.0566833	0.0456155	0.040282		0.0151511	0.0114712	0.0091024	0.0098135	0.0163953	0.0102582	0.0112075	0.0128415	0.0112917	0.0112917	0.00972089	0.0115569	0.0166249	0.0163208	0.017985	0.0195807
22. Triatoma lecticularia from USA (KC249029)	0.112023	0.112023	0.112023	0.112023	0.112023	0.115119	0.114358	0.0962906	0.112425	0.10845	0.109066	0.0855463	0.109497	0.10019	0.0917895	0.0971685	0.0940457	0.0940457	0.10019	0.0853801	0.0824985		0.015335	0.0157588	0.0166576	0.0170959	0.0162459	0.0163166	0.0154817	0.017435	0.017435	0.0152945	0.0165466	0.0197647	0.0172824	0.0199708	0.0220886
23. Triatoma juazeirensis from Brazil (KC249026)	0.109768	0.109768	0.109768	0.109768	0.109768	0.112864	0.0855463	0.0824985	0.0919376	0.0885314	0.109672	0.0157696	0.100936	0.0712056	0.0459362	0.0427944	0.0538993	0.0538993	0.0455721	0.0264729	0.0485525	0.0853801		0.0116096	0.010844	0.0152529	0.0112895	0.0139427	0.0116823	0.0135223	0.0135223	0.013024	0.0082344	0.0158216	0.0154679	0.0161529	0.0212993
24. Triatoma guazu from Brazil (KC249013)	0.116309	0.116309	0.116309	0.116309	0.116309	0.119454	0.103877	0.0887774	0.0803766	0.100801	0.100594	0.0431193	0.110567	0.0832363	0.00261097	0.04861	0.0655514	0.0597876	0.0514429	0.0432906	0.0321878	0.0917895	0.048769		0.0105576	0.0163612	0.0108676	0.0107891	0.012703	0.012127	0.012127	0.0107741	0.0111978	0.0161577	0.0177153	0.0172179	0.020537
25. Triatoma carcavalloi from Brazil (KC248990)	0.12498	0.12498	0.12498	0.12498	0.12498	0.128134	0.103229	0.106184	0.0949679	0.106287	0.118559	0.048297	0.122212	0.0857834	0.042992	0.00785356	0.0538993	0.0595651	0.0104991	0.04567	0.0400599	0.10019	0.0455721	0.0457931		0.0161688	0.00510845	0.0128949	0.0124142	0.0130215	0.0130215	0.0127275	0.0108438	0.0175517	0.015606	0.0176367	0.0209935
26. Triatoma picturata from Mexico (AY185840)	0.100396	0.100396	0.100396	0.100396	0.100396	0.103454	0.0400667	0.0510281	0.0911804	0.0430423	0.0884572	0.0945066	0.115393	0.0854986	0.107133	0.100385	0.0945066	0.0945066	0.103424	0.106483	0.10047	0.111709	0.0916817	0.104037	0.103424		0.0164242	0.0184733	0.0153886	0.0173838	0.0173838	0.0169194	0.0164196	0.017517	0.0172317	0.0175905	0.0219219
27. Triatoma klugi from Brazil (KC249028)	0.128134	0.128134	0.128134	0.128134	0.128134	0.131309	0.106287	0.109252	0.0980167	0.109364	0.121684	0.0510903	0.119048	0.0798486	0.0457931	0.0131587	0.0595651	0.0652958	0.0158325	0.0428767	0.04283	0.0971685	0.0483654	0.04861	0.0104991	0.106483		0.0133105	0.0132525	0.0132543	0.0132543	0.0124018	0.0109431	0.0177962	0.0155076	0.018254	0.0213132
28. Triatoma sordida from Argentina (KC249077)	0.128639	0.128639	0.128639	0.128639	0.128639	0.131854	0.121865	0.106403	0.101084	0.125039	0.134383	0.0654611	0.126178	0.0978686	0.0403905	0.068186	0.079713	0.079713	0.0710929	0.0598755	0.0457356	0.0975951	0.0683681	0.0431995	0.0652958	0.118906	0.068186		0.0150753	0.00671274	0.00671274	0.0137027	0.0132378	0.0185799	0.0184259	0.0200423	0.0224108
29. Triatoma delpontei from Argentina (KC248999)	0.131207	0.131207	0.131207	0.131207	0.131207	0.134392	0.0911804	0.0766333	0.0887027	0.0973567	0.112168	0.0595651	0.100385	0.0891471	0.0626612	0.0652958	0.0104991	0.00522198	0.068186	0.0624222	0.0595162	0.0910784	0.0567241	0.0626612	0.0624222	0.0915036	0.068186	0.0826715		0.0148648	0.0148648	0.0126069	0.0127552	0.0164492	0.0157097	0.0168103	0.0206422
30. Triatoma vandae from Brazil (KC249083)	0.13509	0.13509	0.13509	0.13509	0.13509	0.138348	0.115575	0.109489	0.104171	0.115575	0.131178	0.0712921	0.135982	0.0978686	0.0517224	0.068186	0.0767718	0.0767718	0.0710929	0.0715378	0.0457356	0.106826	0.0683681	0.054596	0.0652958	0.10956	0.068186	0.0185206	0.079713		0	0.01436	0.0144047	0.0198432	0.0197698	0.0210057	0.0218895
31. Triatoma matogrossensis from Brazil (KC249036)	0.13509	0.13509	0.13509	0.13509	0.13509	0.138348	0.115575	0.109489	0.104171	0.115575	0.131178	0.0712921	0.135982	0.0978686	0.0517224	0.068186	0.0767718	0.0767718	0.0710929	0.0715378	0.0457356	0.106826	0.0683681	0.054596	0.0652958	0.10956	0.068186	0.0185206	0.079713	0		0.01436	0.0144047	0.0198432	0.0197698	0.0210057	0.0218895
32. Triatoma pseudomaculata from Brazil (KC249051)	0.122619	0.122619	0.122619	0.122619	0.122619	0.125803	0.100678	0.0977424	0.0743915	0.116207	0.100594	0.0516181	0.092046	0.0832363	0.037861	0.062834	0.0654085	0.0596777	0.0657409	0.0431995	0.0348871	0.0828072	0.0544834	0.0406779	0.0599438	0.107004	0.0570702	0.0630527	0.0568368	0.0689179	0.0689179		0.0126174	0.0166442	0.0168384	0.0170272	0.0210011
33. Triatoma lenti from Brazil (KY576788)	0.125185	0.125185	0.125185	0.125185	0.125185	0.128359	0.109364	0.0972563	0.104171	0.11246	0.121921	0.021082	0.116207	0.0741296	0.0431193	0.0455721	0.0595651	0.0595651	0.0483654	0.0131101	0.0513854	0.10019	0.0264729	0.0459362	0.0483654	0.103424	0.0483654	0.0654611	0.0624222	0.0771919	0.0771919	0.0572556		0.0163448	0.0150506	0.0176017	0.0209816
34. Panstrongylus megistus from Argentina (KC248974)	0.121585	0.121585	0.121585	0.121585	0.121585	0.12472	0.105865	0.102987	0.0650875	0.118136	0.100876	0.101507	0.103586	0.104171	0.0984543	0.110422	0.113419	0.107189	0.113556	0.0953527	0.0982925	0.137376	0.101369	0.0984543	0.113556	0.115308	0.116711	0.119729	0.104102	0.129344	0.129344	0.0983515	0.101507		0.0151466	0.0172637	0.0239297
35. Panstrongylus lignarius from Brazil (JQ897823)	0.11578	0.11578	0.11578	0.11578	0.11578	0.118895	0.106315	0.0914334	0.0712881	0.112546	0.119678	0.0717243	0.0862644	0.0984202	0.10537	0.0833474	0.0832901	0.0892603	0.0863325	0.0774825	0.0867226	0.109672	0.0805145	0.10537	0.0863325	0.106614	0.0863325	0.111032	0.0862663	0.120586	0.120586	0.0928241	0.0775471	0.0862644		0.017024	0.0215446
36. Panstrongylus geniculatus from Argentina (JQ897822)	0.1311	0.1311	0.1311	0.1311	0.1311	0.134315	0.114897	0.099911	0.103586	0.124377	0.106782	0.1076	0.119066	0.113785	0.12024	0.110249	0.110109	0.110109	0.113384	0.125933	0.122908	0.140814	0.107432	0.12024	0.113384	0.112134	0.119713	0.148964	0.107004	0.152342	0.152342	0.107581	0.125933	0.121865	0.110089		0.0247527
37. Stenopodainae sp. (JQ897844)	0.193229	0.193229	0.193229	0.193229	0.193229	0.196689	0.169507	0.156305	0.166881	0.16941	0.156636	0.160214	0.189421	0.156373	0.150987	0.157128	0.157013	0.153724	0.16045	0.167161	0.144141	0.172661	0.166881	0.147719	0.16045	0.169908	0.163794	0.172862	0.153724	0.170006	0.170006	0.16414	0.164113	0.194469	0.175191	0.190557
