# Supplementary material for: Taxonomic integrative and phylogenetic identification of the first recorded Triatoma rubrofasciata in Zhangzhou, Fujian Province and Maoming, Guangdong Province, China
Source: Infect Dis Poverty. 2019 Aug 13;8:70. doi: 10.1186/s40249-019-0579-8 (PMC6693202; doi:10.1186/s40249-019-0579-8)
Supplement: Supplementary file 3 — Table S2. Genetic distance table for 28S rRNA sequences used in Fig. 5. Standard error estimates were shown above the diagonal. Analyses were conducted using the Kimura 2-Parameter model. (XLSX 20 kb) [file 40249_2019_579_MOESM3_ESM.xlsx]

## Sheet: Sheet1
Table S2. Genetic distance table for 28S rRNA sequences used in Fig. 5. Standard error estimates were shown above the diagonal. Analyses were conducted using the Kimura 2-Parameter model.
Samples	1	2	3	4	5	6	7	8	9	10	11	12	13	14	15	16	17	18	19	20	21	22	23	24	25	26	27	28	29	30	31	32	33	34
1. Triatoma rubrofasciata from GDZJ, China (MG675575)		0	0	0	0	0	0.00191687	0.0126455	0.0116386	0.0116268	0.0122626	0.010729	0.0120538	0.0131438	0.0117796	0.0109374	0.010848	0.0109374	0.0112909	0.0109374	0.0109374	0.0109374	0.0109374	0.0115403	0.0109374	0.0117494	0.010729	0.0111048	0.0113342	0.0109374	0.0113232	0.0115734	0.0113443	0.0217344
2. Triatoma rubrofasciata from GDFS, China (KY420177)	0		0	0	0	0	0.00191687	0.0126455	0.0116386	0.0116268	0.0122626	0.010729	0.0120538	0.0131438	0.0117796	0.0109374	0.010848	0.0109374	0.0112909	0.0109374	0.0109374	0.0109374	0.0109374	0.0115403	0.0109374	0.0117494	0.010729	0.0111048	0.0113342	0.0109374	0.0113232	0.0115734	0.0113443	0.0217344
3. Triatoma rubrofasciata from GDMM, China (MK602652)	0	0		0	0	0	0.00191687	0.0126455	0.0116386	0.0116268	0.0122626	0.010729	0.0120538	0.0131438	0.0117796	0.0109374	0.010848	0.0109374	0.0112909	0.0109374	0.0109374	0.0109374	0.0109374	0.0115403	0.0109374	0.0117494	0.010729	0.0111048	0.0113342	0.0109374	0.0113232	0.0115734	0.0113443	0.0217344
4. Triatoma rubrofasciata from FJZZ, China (MK602653)	0	0	0		0	0	0.00191687	0.0126455	0.0116386	0.0116268	0.0122626	0.010729	0.0120538	0.0131438	0.0117796	0.0109374	0.010848	0.0109374	0.0112909	0.0109374	0.0109374	0.0109374	0.0109374	0.0115403	0.0109374	0.0117494	0.010729	0.0111048	0.0113342	0.0109374	0.0113232	0.0115734	0.0113443	0.0217344
5. Triatoma rubrofasciata from GXNM, China (MH356281)	0	0	0	0		0	0.00191687	0.0126455	0.0116386	0.0116268	0.0122626	0.010729	0.0120538	0.0131438	0.0117796	0.0109374	0.010848	0.0109374	0.0112909	0.0109374	0.0109374	0.0109374	0.0109374	0.0115403	0.0109374	0.0117494	0.010729	0.0111048	0.0113342	0.0109374	0.0113232	0.0115734	0.0113443	0.0217344
6. Triatoma rubrofasciata from Vietnam (KR632547)	0	0	0	0	0		0.00191687	0.0126455	0.0116386	0.0116268	0.0122626	0.010729	0.0120538	0.0131438	0.0117796	0.0109374	0.010848	0.0109374	0.0112909	0.0109374	0.0109374	0.0109374	0.0109374	0.0115403	0.0109374	0.0117494	0.010729	0.0111048	0.0113342	0.0109374	0.0113232	0.0115734	0.0113443	0.0217344
7. Triatoma rubrofasciata from Brazil (KR632546)	0.00195313	0.00195313	0.00195313	0.00195313	0.00195313	0.00195313		0.0125251	0.0115285	0.0115154	0.0122255	0.0108867	0.0118513	0.0129744	0.0116204	0.0110859	0.0110352	0.0110859	0.0114423	0.0110859	0.0110859	0.0110859	0.0110859	0.0116894	0.0110859	0.0115902	0.0108867	0.0112759	0.0114873	0.0110859	0.0112011	0.0114462	0.01123	0.0217978
8. Triatoma rubida from USA (GQ853391)	0.0731008	0.0731008	0.0731008	0.0731008	0.0731008	0.0731008	0.0707479		0.00559637	0.00672795	0.00731135	0.00856723	0.0066478	0.00544096	0.0063721	0.00830141	0.00833106	0.00830141	0.00865765	0.00830141	0.00795547	0.00830141	0.00830141	0.00865765	0.00830141	0.00635576	0.00856723	0.00831021	0.0082698	0.00830141	0.00711274	0.00759576	0.00785021	0.0220153
9. Triatoma lecticularia from USA (KC249175)	0.0656409	0.0656409	0.0656409	0.0656409	0.0656409	0.0656409	0.0633367	0.0149399		0.00503164	0.00410434	0.00707195	0.00553127	0.00667871	0.00505275	0.00673808	0.00686644	0.00673808	0.00711676	0.00673808	0.00642206	0.00673808	0.00673808	0.00711676	0.00673808	0.0050406	0.00707195	0.00686298	0.00687236	0.00673808	0.0056324	0.00589775	0.00610921	0.0216588
10. Triatoma sanguisuga from USA (GQ853392)	0.0676756	0.0676756	0.0676756	0.0676756	0.0676756	0.0676756	0.0653607	0.0235422	0.0126619		0.0066729	0.00792294	0.00501197	0.00786212	0.00450824	0.00762469	0.00762706	0.00762469	0.00799678	0.00762469	0.00732442	0.00762469	0.00762469	0.00799678	0.00762469	0.00449795	0.00792294	0.00762342	0.00768321	0.00762469	0.00601385	0.00615619	0.00629489	0.0214331
11. Triatoma protracta from USA (KT231869)	0.0700818	0.0700818	0.0700818	0.0700818	0.0700818	0.0700818	0.0677669	0.0235422	0.00841561	0.0211744		0.00836923	0.007575	0.00808904	0.00719322	0.00808532	0.00809259	0.00808532	0.00838476	0.00808532	0.00777197	0.00808532	0.00808532	0.00838476	0.00808532	0.00717596	0.00836923	0.00816639	0.00807396	0.00808532	0.00720153	0.00756625	0.00758667	0.0225694
12. Triatoma vandae from Brazil (KC249218)	0.0543991	0.0543991	0.0543991	0.0543991	0.0543991	0.0543991	0.0567857	0.0338883	0.0245071	0.0290583	0.0335227		0.00861748	0.00938755	0.00831839	0.00206315	0.00476336	0.00206315	0.00366761	0.00206315	0.0029626	0.00206315	0.00206315	0.00422573	0.00206315	0.00830047	0	0.00364696	0.00366608	0.00206315	0.00566904	0.00635215	0.00644918	0.0218851
13. Triatoma recurva from USA (FJ230577)	0.0723574	0.0723574	0.0723574	0.0723574	0.0723574	0.0723574	0.0700264	0.0235927	0.014822	0.0126188	0.0255344	0.0336601		0.00784853	0.00207249	0.00837777	0.00843535	0.00837777	0.0086739	0.00837777	0.00814436	0.00837777	0.00837777	0.0086739	0.00837777	0.00206814	0.00861748	0.00855691	0.00858315	0.00837777	0.00687484	0.00698515	0.00720489	0.0217929
14. Triatoma bolivari from Mexico (MG913805)	0.0801582	0.0801582	0.0801582	0.0801582	0.0801582	0.0801582	0.0777772	0.0149298	0.0214467	0.0301083	0.0301083	0.0408787	0.0301732		0.00752205	0.00911655	0.00980786	0.00911655	0.00940824	0.00911655	0.00874397	0.00911655	0.00911655	0.00940824	0.00911655	0.00750218	0.00938755	0.00910391	0.00898064	0.00911655	0.00792755	0.00831284	0.00847081	0.0230159
15. Triatoma dimidiata from Belize (KX109905)	0.0700264	0.0700264	0.0700264	0.0700264	0.0700264	0.0700264	0.0677062	0.0214092	0.0126853	0.0104956	0.0233746	0.0313506	0.00209205	0.0279657		0.00805123	0.00814356	0.00805123	0.00841788	0.00805123	0.00777883	0.00805123	0.00805123	0.00841788	0.00805123	0	0.00831839	0.00818	0.00819438	0.00805123	0.00654502	0.00671305	0.00686506	0.0218516
16. Triatoma wygodzinskyi from Brazil (KC249222)	0.0567273	0.0567273	0.0567273	0.0567273	0.0567273	0.0567273	0.0591197	0.0316006	0.0222583	0.0268065	0.031251	0.00218222	0.031388	0.0385722	0.0290838		0.00433747	0	0.00299315	0	0.00211965	0	0	0.00361973	0	0.00803377	0.00206315	0.00297821	0.00299708	0	0.00531517	0.00600106	0.00612525	0.0222145
17. Triatoma vitticeps from Brazil (KC249221)	0.0544698	0.0544698	0.0544698	0.0544698	0.0544698	0.0544698	0.0568564	0.0316006	0.0222583	0.0268065	0.031251	0.0110172	0.031388	0.0433003	0.0290838	0.0088108		0.00433747	0.00373292	0.00433747	0.00378689	0.00433747	0.00433747	0.00373292	0.00433747	0.00812759	0.00476336	0.00432379	0.00441285	0.00433747	0.00652798	0.00711224	0.00729791	0.0224328
18. Triatoma sordida from Argentina (KC249210)	0.0567273	0.0567273	0.0567273	0.0567273	0.0567273	0.0567273	0.0591197	0.0316006	0.0222583	0.0268065	0.031251	0.00218222	0.031388	0.0385722	0.0290838	0	0.0088108		0.00299315	0	0.00211965	0	0	0.00361973	0	0.00803377	0.00206315	0.00297821	0.00299708	0	0.00531517	0.00600106	0.00612525	0.0222145
19. Triatoma platensis from Argentina (GQ853400)	0.0591838	0.0591838	0.0591838	0.0591838	0.0591838	0.0591838	0.0615935	0.0338883	0.0245071	0.0290583	0.0335227	0.00656459	0.0336601	0.0408787	0.0313506	0.00437041	0.00658262	0.00437041		0.00299315	0.00299315	0.00299315	0.00299315	0.00206842	0.00299315	0.00840045	0.00366761	0.00365015	0.003681	0.00299315	0.00574057	0.0064866	0.00649127	0.0223981
20. Triatoma guasayana from Argentina (KC249163)	0.0567273	0.0567273	0.0567273	0.0567273	0.0567273	0.0567273	0.0591197	0.0316006	0.0222583	0.0268065	0.031251	0.00218222	0.031388	0.0385722	0.0290838	0	0.0088108	0	0.00437041		0.00211965	0	0	0.00361973	0	0.00803377	0.00206315	0.00297821	0.00299708	0	0.00531517	0.00600106	0.00612525	0.0222145
21. Triatoma sherlocki from Brazil (KC249205)	0.0567273	0.0567273	0.0567273	0.0567273	0.0567273	0.0567273	0.0591197	0.0292804	0.0199908	0.0245181	0.0289627	0.00437041	0.0290838	0.0362248	0.0267902	0.00218341	0.0065935	0.00218341	0.00437041	0.00218341		0.00211965	0.00211965	0.00361973	0.00211965	0.00776318	0.0029626	0.00206392	0.00210116	0.00211965	0.00531517	0.00600106	0.00612525	0.0220609
22. Triatoma rubrovaria from Argentina (KC249197)	0.0567273	0.0567273	0.0567273	0.0567273	0.0567273	0.0567273	0.0591197	0.0316006	0.0222583	0.0268065	0.031251	0.00218222	0.031388	0.0385722	0.0290838	0	0.0088108	0	0.00437041	0	0.00218341		0	0.00361973	0	0.00803377	0.00206315	0.00297821	0.00299708	0	0.00531517	0.00600106	0.00612525	0.0222145
23. Triatoma costalimai from Brazil (KC249149)	0.0567273	0.0567273	0.0567273	0.0567273	0.0567273	0.0567273	0.0591197	0.0316006	0.0222583	0.0268065	0.031251	0.00218222	0.031388	0.0385722	0.0290838	0	0.0088108	0	0.00437041	0	0.00218341	0		0.00361973	0	0.00803377	0.00206315	0.00297821	0.00299708	0	0.00531517	0.00600106	0.00612525	0.0222145
24. Triatoma infestans from Argentina (GQ853397)	0.0615935	0.0615935	0.0615935	0.0615935	0.0615935	0.0615935	0.0640148	0.0338883	0.0245071	0.0290583	0.0335227	0.00876724	0.0336601	0.0408787	0.0313506	0.00656821	0.00658262	0.00656821	0.00218341	0.00656821	0.00656821	0.00656821	0.00656821		0.00361973	0.00840045	0.00422573	0.00419786	0.00421794	0.00361973	0.00574057	0.0064866	0.00649127	0.0226714
25. Triatoma baratai from Brazil (KC249143)	0.0567273	0.0567273	0.0567273	0.0567273	0.0567273	0.0567273	0.0591197	0.0316006	0.0222583	0.0268065	0.031251	0.00218222	0.031388	0.0385722	0.0290838	0	0.0088108	0	0.00437041	0	0.00218341	0	0	0.00656821		0.00803377	0.00206315	0.00297821	0.00299708	0	0.00531517	0.00600106	0.00612525	0.0222145
26. Triatoma gerstaeckeri from USA (KF188622)	0.0698734	0.0698734	0.0698734	0.0698734	0.0698734	0.0698734	0.0675586	0.0213635	0.0126585	0.0104736	0.023325	0.0312806	0.00208769	0.0279056	0	0.0290189	0.0290189	0.0290189	0.0312806	0.0290189	0.0267305	0.0290189	0.0290189	0.0312806	0.0290189		0.00830047	0.00816326	0.00817691	0.00803377	0.0065299	0.00669872	0.00684977	0.0217759
27. Triatoma matogrossensis from Brazil (GQ853398)	0.0543991	0.0543991	0.0543991	0.0543991	0.0543991	0.0543991	0.0567857	0.0338883	0.0245071	0.0290583	0.0335227	0	0.0336601	0.0408787	0.0313506	0.00218222	0.0110172	0.00218222	0.00656459	0.00218222	0.00437041	0.00218222	0.00218222	0.00876724	0.00218222	0.0312806		0.00364696	0.00366608	0.00206315	0.00566904	0.00635215	0.00644918	0.0218851
28. Triatoma brasiliensis from Brazil (GQ853395)	0.0591197	0.0591197	0.0591197	0.0591197	0.0591197	0.0591197	0.0615235	0.0316006	0.0222583	0.0268065	0.031251	0.00656821	0.031388	0.0385722	0.0290838	0.0043764	0.0088108	0.0043764	0.00656821	0.0043764	0.00218341	0.0043764	0.0043764	0.00877572	0.0043764	0.0290189	0.00656821		0.00299017	0.00297821	0.00579153	0.00637633	0.00648583	0.0221871
29. Triatoma maculata from Aruba (KX109904)	0.0591197	0.0591197	0.0591197	0.0591197	0.0591197	0.0591197	0.0615235	0.0316006	0.0222583	0.0268065	0.031251	0.00656821	0.031388	0.0385722	0.0290838	0.0043764	0.0088108	0.0043764	0.00656821	0.0043764	0.00218341	0.0043764	0.0043764	0.00877572	0.0043764	0.0290189	0.00656821	0.0043764		0.00299708	0.00582814	0.00645978	0.00665175	0.0217281
30. Triatoma circummaculata from Brazil (KC249147)	0.0567273	0.0567273	0.0567273	0.0567273	0.0567273	0.0567273	0.0591197	0.0316006	0.0222583	0.0268065	0.031251	0.00218222	0.031388	0.0385722	0.0290838	0	0.0088108	0	0.00437041	0	0.00218341	0	0	0.00656821	0	0.0290189	0.00218222	0.0043764	0.0043764		0.00531517	0.00600106	0.00612525	0.0222145
31. Panstrongylus geniculatus from Argentina (KX109907)	0.0612955	0.0612955	0.0612955	0.0612955	0.0612955	0.0612955	0.0589913	0.0236434	0.0148535	0.0169806	0.0234232	0.0177197	0.0234919	0.0302384	0.021318	0.0154862	0.0222583	0.0154862	0.0177546	0.0154862	0.0154862	0.0154862	0.0154862	0.0177546	0.0154862	0.0212726	0.0177197	0.0177334	0.0177334	0.0154862		0.0034584	0.00353204	0.0217509
32. Panstrongylus lignarius from Brazil (KX109906)	0.0657335	0.0657335	0.0657335	0.0657335	0.0657335	0.0657335	0.0634186	0.0279657	0.016968	0.0190998	0.0255379	0.0222344	0.0256205	0.0345874	0.0234418	0.0199908	0.0268246	0.0199908	0.0222898	0.0199908	0.0199908	0.0199908	0.0199908	0.0222898	0.0199908	0.023392	0.0222344	0.0222583	0.0222583	0.0199908	0.0063292		0.0040567	0.0223681
33. Panstrongylus tupynambai from Brazil (KC249142)	0.0653968	0.0653968	0.0653968	0.0653968	0.0653968	0.0653968	0.0630979	0.0279502	0.0169622	0.0190826	0.0255344	0.022218	0.0256029	0.0345644	0.023429	0.0199719	0.0267902	0.0199719	0.0222583	0.0199719	0.0199719	0.0199719	0.0199719	0.0222583	0.0199719	0.0233792	0.022218	0.0222344	0.0222344	0.0199719	0.00631917	0.00842454		0.0219858
34. Stenopodainae sp. (JQ897675)	0.181968	0.181968	0.181968	0.181968	0.181968	0.181968	0.184867	0.190537	0.183058	0.179987	0.193976	0.179645	0.183347	0.202398	0.183347	0.182425	0.185801	0.182425	0.185217	0.182425	0.179535	0.182425	0.182425	0.188133	0.182425	0.182885	0.179645	0.182425	0.176662	0.182425	0.183143	0.188974	0.185957
