# Supplementary material for: Taxonomic integrative and phylogenetic identification of the first recorded Triatoma rubrofasciata in Zhangzhou, Fujian Province and Maoming, Guangdong Province, China
Source: Infect Dis Poverty. 2019 Aug 13;8:70. doi: 10.1186/s40249-019-0579-8 (PMC6693202; doi:10.1186/s40249-019-0579-8)
Supplement: Supplementary file 4 — Table S3. Genetic distance table for COI sequences used in Fig. 6. Standard error estimates were shown above the diagonal. Analyses were conducted using the Kimura 2-Parameter model. (XLSX 11 kb) [file 40249_2019_579_MOESM4_ESM.xlsx]

## Sheet: Sheet1
Table S3. Genetic distance table for COI sequences used in Fig. 6. Standard error estimates were shown above the diagonal. Analyses were conducted using the Kimura 2-Parameter model.
Samples	1	2	3	4	5	6	7	8	9	10	11	12	13
1. Triatoma rubrofasciata from GDMM, China (MK614011)		0.00260792	0.0116594	0.0232597	0.0255289	0.026037	0.0257811	0.0247749	0.0268255	0.0267702	0.0242954	0.0239523	0.0243415
2. Triatoma rubrofasciata from FJZZ, China (MK614012)	0.00273973		0.0112965	0.0235988	0.0258342	0.0263804	0.0261044	0.025109	0.0271506	0.0271302	0.0247327	0.0243461	0.0246692
3. Triatoma rubrofasciata from Brazil (GQ869655)	0.0483837	0.0454075		0.0239179	0.0269304	0.0268353	0.0264312	0.0269051	0.0271627	0.0268157	0.0259023	0.0242893	0.0254995
4. Triatoma maculata from Brazil (AF449139)	0.173329	0.176914	0.18036		0.0263657	0.0268923	0.0266018	0.0255959	0.0284495	0.027203	0.0238101	0.0242782	0.0270552
5. Triatoma vitticeps from Brazil (AF021219)	0.200585	0.204331	0.211641	0.213684		0.0254443	0.022596	0.0267608	0.0258559	0.0249856	0.0253708	0.0257746	0.0260996
6. Triatoma infestans from Argentina (GQ479004)	0.207029	0.210761	0.214727	0.211316	0.18698		0.0237638	0.0226879	0.0053547	0.00636379	0.025682	0.0250143	0.028361
7. Triatoma garciabesi from Argentina (EF451041)	0.19997	0.203674	0.20762	0.210109	0.162171	0.181708		0.0235389	0.0241259	0.0241079	0.0270915	0.0270135	0.0268441
8. Triatoma brasiliensis from Brazil (AF021186)	0.19588	0.199516	0.222125	0.198531	0.208104	0.159544	0.163116		0.0234865	0.0233877	0.0263365	0.0275291	0.028933
9. Triatoma delpontei from Argentina (FJ439768)	0.21452	0.218308	0.214727	0.223127	0.190684	0.0110502	0.181708	0.166713		0.00823945	0.0269402	0.0256298	0.028485
10. Triatoma platensis from Argentina (AF021202)	0.218308	0.222125	0.218529	0.219159	0.183304	0.0166682	0.181708	0.166713	0.0280973		0.0252647	0.0247244	0.0278512
11. Panstrongylus megistus from Argentina (AF021179)	0.185558	0.189168	0.203674	0.186801	0.200157	0.203326	0.213879	0.218529	0.21452	0.203326		0.0224129	0.0249789
12. Panstrongylus herreri from Brazil (AF449141)	0.186488	0.190165	0.194133	0.1816	0.207405	0.200585	0.225333	0.222125	0.204331	0.196868	0.175618		0.0248328
13. Rhodnius stali from Bolivia (KC249317)	0.188551	0.19211	0.195778	0.223239	0.204331	0.228975	0.206727	0.236916	0.225158	0.22137	0.199516	0.202849
